# Supplementary material for: Combination treatment with anti-RANKL and antibiotics for preventing joint destruction in septic arthritis
Source: JCI Insight. 2025 Mar 24;10(6):e184954. doi: 10.1172/jci.insight.184954 (PMC11949037; doi:10.1172/jci.insight.184954)
Supplement: Supporting data values [file jciinsight-10-184954-s230.xlsx]

## Sheet: 1A
	Controls										Neutrophil depletion
0	3										3
1	3.7	3.1	3.1	3.9	3.5	3.8	4.5	3.3	3.3	3.1	3.5	3.2	3.1	3.2	3.2	3	3.2	3.3	3.6	3.1
3	3.4	3.2	3.3	3.5	3.3	3.5	4.1	3.3	3.5	3.2	4.4	4.8	4.7	5.3	3.6	3.9	4	4.2	4.1	3.9
5	3.5	3.1	3.2	3.8	3.2	3.5	3.7	3.1	3.6	3.9	5.5	7	5.5	6.2	5	5.2	5.5	6.1	5.1	5.2
7	4	4.2	4	4.2	4.6	5	4.9	3.4	4.2	4.5	7.5	8.5	8.2	7.4	7	6.9	7.5	7.5	6.5	6.2

## Sheet: 1B
Controls	Neutrophil depletion
390	23700000
60	52000000
610000	63000000
1	20400000
2330	34600000

## Sheet: 1C
Controls	Neutrophil depletion
0.25	3
1.5	2.5
0.25	3
1	3
0.25	3

## Sheet: 1E
Days	Controls	Neutrophil depletion
3
3
3
5
7	0	0
7	0	0
7	0	0
7	0	0
7	0	0

## Sheet: 1F
	Controls																						Monocyte depletion
0	3																						3
1	4.3	4.7	4	3.8	4.2	3.6	3.6	3.4	3.5	4.6	4.2	3.8	4.3	4	4.5	3.7	3.5	4.2	4.3	4.1	4.5	4.4	4	3.9	3.7	3.8	3.7	3.5	3.9	3.8	3.5	3.7	3.8	3.5	3.6	3.5	3.7	3.7	3.6	3.8	3.9	3.8	3.8	3.6
3	4.4	4.8	4	4.3	4.1	3.9	4.4	3.5	3.8	4.5	4.2	3.9	4.2	4	4.5	4.4	4.3	4.1	4.6	4.2	5.4	5.2	4	3.8					4.5	3.9			3.8	3.8	4.5	3.9	3.9	4	4.1	3.8	4.6	3.8	4.4	4.1
5	4.5	4.5	4.3	4.5	4.6	4.2	4.7	3.9	4.2	6.8	4.2	4.4	4.2	4.3	4.6	4.4	4.3	4.1	4.4	4.2	5.7	5.1	4.5	6.2									4.2	4.2	4.6	4	4.1	3.9	4.1	4.2	4.6	3.9	4.7	4
7	5	5.4	4.7	4.7	4.7	5.9	4.9	4.5	4.4	5.6	4.5	4.6	4.6	4.8	4.9	4.7	5.3	4.7	5.5	5.3	5.9	5.7	4.5	4.7									4.3	4.5	4.7	4.6	3.8	4.4	4.5	3.9	4.9	4.1	4.1	3.6
10	5.4	4.8	4.7	4.8	4.9	5	4.8	4.5	3.9	5.6	4.9	5.3	4.6	4.7	5.2	5	5	4.7	5.5	5.3	5.7	5.7	5.2	4.7									4.5	4.8	4.9	4.6	4.4	4.4	4.2	3.9	5	4.3

## Sheet: 1G
Controls	Monocyte depletion
24900	27500
1900	188000
710	3170
10	4460
400	20
1

## Sheet: 1H
Controls	Monocyte depletion
1.25	0.25
1.75	0.25
1
1
0.75
1
0.25
1
1.5
2
1.5	0.5
1.5	0.5
1	0
1	1
2	0.25
2.5

## Sheet: 1I
Days	Controls	Monocyte depletion
3		1
3		1
3		1
5		1
7		1
10		0
10	0
10	0
10	0
10	0
10	0
10		0
10		0
10		0
10		0
10		0
10	0
10	0
10	0
10	0
10	0
10	0

## Sheet: 2F
RANK
S. aureus/high	S. aureus/inter	S. aureus/low	PBS/high	PBS/inter	PBS/low
14975	2613	425	1191	418	348
13036	2322	445	436	356	279
14842	1682	500	0	213	341
12777	2287	419	573	339	356
11742	2117	368
11160	1932	387
c-Fms
S. aureus/high	S. aureus/inter	S. aureus/low	PBS/high	PBS/inter	PBS/low
6247	4923	895	4997	3490	1722
4733	4714	988	3791	2710	1322
4974	3021	1187	4723	2379	983
6743	4021	554	3278	2180	1449
3989	3901	624
4695	5337	1117
CCR2
S. aureus/high	S. aureus/inter	S. aureus/low	PBS/high	PBS/inter	PBS/low
29174	6208	838	20117	1569	636
24447	4872	742	11083	1687	535
30061	3763	806	13822	1957	456
24899	5315	418	29281	3386	105
22670	4852	691
21315	4488	726

## Sheet: 3A
+sp	-sp	Healthy
690.764	14.605	167.475
404.203	13.638	59.361
537.624	27.067	25.561
508.444	47.205	23.481
1366.85	16.679

[truncated: 62 more sheets: 3B, 3C, 3D, 3E, 3F, 3G, 3H, 3I, 3J, 3K, 4A, 4B, 4C, 4D, 4E, 4F, 4G, 4H, 4I, 5A …]
